# Supplementary material for: Improvement of Aerosol Filtering Performance of PLLA/PAN Composite Fiber with Gradient Structure
Source: Nanomaterials (Basel). 2022 Nov 20;12(22):4087. doi: 10.3390/nano12224087 (PMC9697973; doi:10.3390/nano12224087)
Supplement: Supplementary file 1 [file nanomaterials-12-04087-s001.zip]

Archive with 1 entries (1 files):
- nanomaterials-2047875-supplementary.pdf
